# Supplementary material for: Decolonizing infectious disease programs: A mixed methods analysis of a novel multi-country virtual training for Female Genital Schistosomiasis
Source: PLOS Glob Public Health. 2025 Dec 8;5(12):e0004235. doi: 10.1371/journal.pgph.0004235 (PMC12685162; doi:10.1371/journal.pgph.0004235)
Supplement: S1 Data — (XLSX) [file pgph.0004235.s002.xlsx]

## Sheet: POSITIONALITY-group
	S1 Data
	The FGS Transparency Matrix
	GROUP REFLECTION
	*Note: This version of the Transparency Matrix (Khan, 2022) was modified to fit the context of our collective work on FGS. Reflections on the matrix dimensions were enhanced by answering questions posed by Morton et al. (2022).
	Dimension	Identity Vector		Reflection
	Pose Epistemic positionality employed for rationale and causal relationships	X	Privileged (elite) foreign academic institution	Our work represents the facilitative collaboration of two international non-profits, The Geneva Learning Foundation (TGLF) and Bridges to Development, that support digital learning networks connecting local to internationally positioned health workers.
		X	Global public health agency (WHO, UN etc)
		X	Privileged (elite) institution from the same country
		X	Local institution or research entity
		X	Local/Indigenous knowledge
	Position Position within the power structure of the research	X	Funding agency/NGO	We occupy positions ranging from interns/graduate assistants to program coordinators and founding members of the two collaborating international non-profits. This research and its products (i.e., composite vignettes) will be shared with current and potential health stakeholders supporting training events and local needs to eliminate FGS.
		X	Privileged foreign academic institution
			Global public health agency
			Privileged (elite) institution from the same country
			Local institution or research entity
			Indigenous population representative
	Voice Primacy in the design of the research	X	Funders/donors	This work is funded by the END fund, which collaborates closely with stakeholders across the global neglected tropical disease community. Action plan designs and implementation reported in this research were based on community needs, observations, and priorities. Health worker contributions informed the research questions and design we developed as co-authors. Participants were acknowledged for p…
		X	Foreign academics
		X	Global policy-­makers
		X	Academics from privileged local institution(s)
		X	Local policy-­makers
		X	Local academics
		X	Community participants
	Gaze Communication primarily addressed to	X	International academics	The target audience for this publication is health stakeholders (practitioners, researchers, policymakers, funders) supporting FGS endemic areas. Insights on cumulative responses were shared with participants during Phase 1 and 2. The data set is anonymized and published on TGLF's Zenodo page for anyone, including community members, who is interested in learning more (https://doi.org/10.5281/zeno…
		X	Global policy makers
		X	Local policy-­makers
		X	Local academics
		X	Community
	Lens Primary analytical lens used to draw conclusions		Statistics	This research relies equally on mixed-methods insight. The data stemmed from local health worker contributions, predominantly reporting direct observations and experiences through first-person narration. Qualitative data were inductively coded first according to terms used by participants and later refined into categories and themes. Analysis of these data through the lens of connectivism was gro…
			Qualitative/ethnographic
		X	Mixed methods
		X	Local/Indigenous ways of sensemaking
			All of the above (almost) equally
	Taste (Reality check) User-­centredness of research findings/ User-­experience resulting from the project/policy implementation		User input not required or sought for this research/user-­experience not an important consideration of policy/project	By participating in the training events, health workers agreed to support each other as well as research for future participants and the global community. The training events and this research is informed by their contributions. Additionally, through the training events, participants honed their research and writing skills relevant to their context. In Phases 1 and 2, they practiced using data an…
			Minimal consideration of end-­user priorities/unpleasant user-­experience resulting from policy/project implementation
			Moderate consideration of end-­user priorities/neutral user-­experience
			Significant end-­user involvement in different phase of research/good user-­experience resulting from policy/project implementation
		X	End-­user initiated research/excellent user-­experience resulting from policy/project implementation
	Slice Intersectional identities relevant to research	X	Socio-economic Status, age, skin color, gender, virtual training, length of time in global health (practice or research), French proficiency, current country of residence, formal education (obtained or actively pursuing)	We are an interdisciplinary group of co-authors with diverse, intersectional identities relevant to this research (see the second tab, individual positionality, and the third tab, authorship). Collectively, we are united in our desire to empower and equip healthcare workers in the communities they serve. Our experiences in virtual training using TGLF’s digital peer-learning methodology have been …
	Page 1 of 2

## Sheet: POSITIONALITY-individual
	S1 Data
	The FGS Transparency Matrix
	INDIVIDUAL REFLECTION
	*Note: This matrix was adapted from Khan, S. A. (2022).
	Dimension	Identity Vector		KE	CM	RS	JJ	NV	KAN	CP
	Slice Intersectional identities relevant to research	Socio-economic Status	Low-income		X				X
			Middle-income	X		X	X	X		X
			High-income
			Other/Prefer to not answer
		Age	<35 years old						X
			36 to 64 years old	X	X	X	X	X		X
			>65 years old
			Other/Prefer to not answer
		Skin color	Light	X			X	X		X
			Medium			X
			Dark		X				X
			Other / Prefer to not answer
		Gender	Man			X
			Woman	X	X		X	X	X	X
			Non-binary / Gender-fluid
			Other/Prefer to not answer
		Virtual training	Little experience (1-3 events)					X
			Some experience (4-6 events)
			High experience (7+ events)	X	X	X	X		X	X
			Other/Prefer to not answer
		Length of time in global health (practice or research)	0-5 years	X					X
			6-10 years		X			X		X
			11+ years			X	X
			Other/Prefer to not answer
		French proficiency	Non-speaker	X			X		X
			Beginner to intermediate					X
			Advanced to fluent		X	X				X
			Other/Prefer to not answer
		Current country of residence	Low-income		X
			Middle-income
			High-income	X		X	X	X	X	X
			Other / Prefer to not answer
		Formal education (obtained or actively pursuing)	Bachelor's			X		X
			Master's		X				X	X
			Doctoral	X			X
			Other/Prefer to not answer
	Page 2 of 2
